# Supplementary material for: PRMT5 Inhibitor Synergizes with Chemotherapy to Induce Resembling Mismatch Repair Deficiency and Enhance Anti‐TIGIT Therapy in Microsatellite‐Stable Colorectal Cancer
Source: Adv Sci (Weinh). 2025 May 8;12(27):2500271. doi: 10.1002/advs.202500271 (PMC12279233; doi:10.1002/advs.202500271)
Supplement: Supplementary file 2 — Supporting Information [file ADVS-12-2500271-s001.xlsx]

## Sheet: unique_genes
	GENE_SYMBOL
1	CDKN2B-AS1
2	KDM4F
3	FAM47E
4	HDAC6
5	HDAC5
6	EPOP
7	TSPY10
8	CHAF1A
9	PARP2
10	HUWE1
11	RAD50
12	PTENP1-AS
13	TRIM28
14	CDK2
15	PRMT3
16	CDK9
17	ZMPSTE24
18	SMYD5
19	PCGF3
20	NPM3
21	NPM2
22	KLF2
23	PRMT5
24	CFDP1
25	RBM14
26	MCRS1
27
28	ZNHIT1
29	CARM1
30	MYBBP1A
31	KAT5
32	ANP32B
33	CENPA
34	USP16
35	TAF6L
36	CTCF
37	TBR1
38	NFAT5
39	KDM5B
40	ZNF274
41	SRCAP
42	RUVBL2
43	EHMT2
44	APOBEC2
45	CBX1
46	CHD1
47	CHD2
48	CHD3
49	CHD4
50	WDR5
51	PRDM7
52	CHEK1
53	KAT7
54	GLMN
55	NUDT5
56	PSIP1
57	BAZ2A
58	BAZ1A
59	SUPT16H
60	PADI2
61	SGF29
62	CBX3
63	OIP5
64	MYSM1
65	PWWP2A
66	UHRF2
67	H2AL3
68	H4C16
69	TDRD9
70	JDP2
71	METTL23
72	INO80C
73	MBD3L2
74	H3C14
75	TSPY26P
76	ARB2BP
77	H1-8
78	LIN54
79	ATPSCKMT
80	TAF1L
81	ATF2
82	CREBBP
83	CTCFL
84	PIWIL4
85	SPTY2D1
86	HIPK4
87	SMYD1
88	METTL21A
89	DTX3L
90	ZNF827
91	HDGFL1
92	USP51
93	DAXX
94	TDRD5
95	DDB1
96	RNF168
97	PWWP2B
98	DNMT1
99	DNMT3A
100	DYRK1A
101	PHC1
102	EGR1
103	SDR16C5
104	EEF2KMT
105	ARID2
106	APOBEC3A
107	APOBEC3F
108	TET3
109	APLF
110	CENPV
111	PRIMPOL
112	EP300
113	CDY2B
114	ERCC6
115	FBL
116	ESR1
117	MECOM
118	EYA1
119	EYA2
120	EYA3
121	EZH1
122	EZH2
123	BPTF
124	JMJD1C
125	EEF1AKMT1
126	C6orf89
127	H2AC1
128	KDM1B
129	MTF2
130	MORC2
131	ZBTB1
132	BAHD1
133	SIRT2
134	SCMH1
135	PAXIP1
136	KDM2A
137	KDM1A
138	KDM4B
139	SETD1B
140	KDM4C
141	RAD54L2
142	PHF8
143	KDM6B
144	JMJD6
145	DNAJC9
146	TSPYL4
147	TASOR
148	UBR2
149	SATB2
150	USP22
151	JADE2
152	SMCHD1
153	RRP8
154	SIRT5
155	SIRT4
156	SIRT3
157	SIRT1
158	ITGB3BP
159	RYBP
160	SF3B1
161	CBX5
162	BICRAL
163	SUZ12
164	KAT6B
165	CABIN1
166	WBP2
167	PADI4
168	BRD1
169	CENPI
170	CDY1B
171	H2BC1
172	SHPRH
173	H2AP
174	RAD54B
175	NIPBL
176	ASF1A
177	USP49
178	DCAF13
179	EEF1AKMT3
180	SIN3A
181	L3MBTL1
182	CHD5
183	SETBP1
184	CHTOP
185	PHF19
186	NOC2L
187	GATA3
188	KAT2A
189	NAP1L5
190	USP21
191	MORC1
192	BRPF3
193	APOBEC3C
194	CECR2
195	INO80E
196	MBD3L5
197	STPG4
198	GPX1
199	NTMT1
200	HIPK2
201	ATAD2
202	SETD2
203	BABAM1
204	N6AMT1
205	BRD7
206	UHRF1
207	GSK3A
208	GTF2B
209	TFPT
210	UBN1
211	RBM15B
212	HCFC2
213	DNMT3L
214	BAZ2B
215	BICRA
216	H1-0
217	H1-2
218	H1-3
219	H1-4
220	H1-5
221	H1-6
222	H2AC8
223	H2AC7
224	H2AX
225	H2AZ1
226	H2BC3
227	H3-3A
228	H3-3B
229	H1-1
230	HCFC1
231	HDAC1
232	HDAC2
233	HDGF
234	HELLS
235	HMGB1
236	HMGB2
237	HMGA1
238	FOXA1
239	H2AC21
240	HNRNPC
241	HNRNPU
242	PRMT2
243	PRMT1
244	APEX1
245	H3C15
246	APOBEC1
247	MSL1
248	EZHIP
249	IFI16
250	SAMD7
251	FBLL1
252	ZFP57
253	IGF2
254	ZNF445
255	DPPA3
256	ING2
257	IRF4
258	JAK2
259	JARID2
260	H1-9P
261	ERCC6L2
262	CENPW
263	KMT5A
264	TSPYL6
265	KDM4E
266	EEF1AKMT2
267	LMNA
268	LMNB1
269	CENPP
270	KPNA7
271	MIR182
272	MIR29A
273	MIR29B1
274	MIR29C
275	MBD1
276	MCM2
277	MECP2
278	MEN1
279	KMT2A
280	ASIP
281	MRE11
282	TRIM37
283	MYC
284	MYD88
285	NAP1L1
286	NAP1L2
287	NAP1L3
288	NAP1L4
289	NASP
290	NBN
291	NDN
292	ATM
293	RERE
294	H2AB2
295	H2AB1
296	NFE2
297	NFRKB
298	NPM1
299	OGG1
300	SMARCAL1
301	PAK1
302	PAX6
303	HP1BP3
304	HDGFL3
305	FOXP3
306	KMT5B
307	RLIM
308	ING4
309	WAC
310	ZBTB7A
311	UBR5
312	UCHL5
313	ACTL6B
314	TRMT112
315	PPHLN1
316	SIRT7
317	SIRT6
318	HDAC7
319	UIMC1
320	ARID4B
321	RSF1
322	KDM3B
323	PER1
324	PHB1
325	PHF1
326	PHF2
327	PIK3CA
328	MBD3
329	MIS18A
330	SETD4
331	POLE3
332	CHRAC1
333	ATAD2B
334	MOV10L1
335	PRMT7
336	ATR
337	DDX4
338	MIER2
339	ING3
340	ATRX
341	INO80
342	FBXL19
343	RSBN1
344	MPHOSPH8
345	ALKBH4
346	TET2
347	GATAD2A
348	ERCC6L
349	BCOR
350	INO80D
351	NSD3
352	TASOR2
353	HPF1
354	PIH1D1
355	NRDE2
356	PIWIL2
357	MSL2
358	PRMT6
359	RIF1
360	PBRM1
361	RESF1
362	SETD5
363	PHF10
364	COPRS
365	HJURP
366	H4C15
367	MACROH2A2
368	TASP1
369	PRKAA1
370	PRKAA2
371	CHD7
372	IWS1
373	YEATS2
374	KDM4D
375	ASF1B
376	ATF7IP
377	H2AJ
378	PRKCA
379	PRKCB
380	LRIF1
381	HR
382	KDM3A
383	CENPN
384	PKN1
385	HDAC8
386	ASH1L
387	KMT2E
388	PRKDC
389	DMAP1
390	TEX15
391	TDRD1
392	RNF20
393	METTL3
394	PRMT8
395	SPHK2
396	SMARCAD1
397	SMYD2
398	PRDM8
399	PRDM9
400	ZNFX1
401	KAT14
402	ZNF304
403	AICDA
404	GATAD2B
405	ARID1B
406	MTA3
407	USP36
408	EP400
409	BEND3
410	CHD8
411	ZDBF2
412	MIER1
413	GATAD1
414	CREBZF
415	KMT2C
416	RB1
417	ARID4A
418	KDM5A
419	RBBP4
420	RBBP5
421	RBBP7
422	PRDM13
423	DPF2
424	REST
425	TRIM27
426	ACTB
427	RING1
428	BCL6
429	RNF2
430	BRD2
431	BCL7A
432	SATB1
433	ZNF335
434	PRDM16
435	PRDM14
436	TSPYL2
437	SET
438	SETMAR
439	SFPQ
440	NSD1
441	NFKBIZ
442	SUDS3
443	ACTR6
444	TSPY2
445	NAP1L6P
446	SETSIP
447	SMYD3
448	MEAF6
449	RBM15
450	BMI1
451	NIBAN2
452	METTL4
453	SKP1
454	H3C13
455	MBD3L4
456	MBD3L3
457	SMARCA1
458	SMARCA2
459	HLTF
460	SMARCA4
461	SMARCB1
462	BRD9
463	SMARCC1
464	ANTKMT
465	SMARCC2
466	SMARCD1
467	SMARCD2
468	SMARCD3
469	SMARCE1
470	SOX9
471	SPI1
472	BRCA1
473	SRPK2
474	SSRP1
475	BRCA2
476	BRDT
477	SS18
478	AURKA
479	SUPT4H1
480	SUPT5H
481	SUPT6H
482	SUV39H1
483	TADA2A
484	TAF1
485	TAF9
486	TAF10
487	MAP3K7
488	VPS72
489	BUB1
490	TDG
491	TFAP2C
492	TGM2
493	TNP1
494	TOP1
495	TP53
496	TPR
497	H2AC19
498	TSPY1
499	TSPYL1
500	TSPY9
501	TSPY3
502	TSPY4
503	TSPY8
504	HIRA
505	MBD3L2B
506	UBE2A
507	KDM6A
508	UTY
509	VRK1
510	NSD2
511	WT1
512	XIST
513	YY1
514	PCGF2
515	PRDM2
516	BRPF1
517	USP7
518	METTL22
519	DEK
520	BRCC3
521	VCPKMT
522	RIOX1
523	SUV39H2
524	EHMT1
525	NAA40
526	KDM8
527	HDAC11
528	NAA60
529	ACTR5
530	KAT6A
531	JADE1
532	ATF7IP2
533	CHD9
534	NAA50
535	TET1
536	EPC1
537	KMT2D
538	KDM7A
539	SETD7
540	YEATS4
541	HMGA2
542	DPF3
543	DPF1
544	NCOA3
545	CHAF1B
546	KDM5C
547	KDM5D
548	ARID1A
549	H3-4
550	H4C9
551	AXIN1
552	BAP1
553	EOMES
554	H2AC13
555	H2AC15
556	H2AC16
557	H2AC6
558	H2AC4
559	H2AC17
560	H2AC18
561	H2AC20
562	H2BC8
563	H2BC13
564	H2BC15
565	H2BC14
566	H2BC7
567	H2BC6
568	INO80B
569	H2BC9
570	H2BC10
571	H2BC4
572	H2BC17
573	H2BC21
574	H3C1
575	H3C4
576	H3C3
577	H3C6
578	H3C11
579	H3C8
580	H3C12
581	H3C10
582	H3C2
583	H4C1
584	H4C4
585	H4C6
586	H4C12
587	H4C11
588	H4C3
589	H4C8
590	H4C2
591	H4C5
592	H4C13
593	H4C7
594	H4C14
595	H2AB3
596	GRWD1
597	SETDB2
598	HASPIN
599	HDAC10
600	ARB2A
601	ZRANB3
602	PCGF6
603	KAT8
604	CHD6
605	SETD3
606	PCGF5
607	RAD54L
608	DOT1L
609	L3MBTL3
610	TTF2
611	GLYR1
612	DPY30
613	SMARCA5
614	KDM2B
615	FKBP6
616	HDGFL2
617	PCGF1
618	KMT5C
619	LMNB2
620	RIOX2
621	PPM1D
622	MAEL
623	HAT1
624	H2AC12
625	CGGBP1
626	TSPYL5
627	MBD3L1
628	ACTL6A
629	RUVBL1
630	TP63
631	NCOA1
632	EED
633	HDAC3
634	ALKBH1
635	KAT2B
636	PER2
637	MCM3AP
638	MBD2
639	H3C7
640	H2AC11
641	H2BC11
642	H1-10
643	RPS6KA4
644	RNF8
645	BAZ1B
646	SAMD1
647	BTAF1
648	ASH2L
649	DIRAS3
650	PRMT9
651	CDY1
652	SPOCD1
653	MTA1
654	SLFN11
655	TDRD12
656	YTHDC1
657	DDX21
658	MTA2
659	RPS6KA5
660	PIWIL1
661	BCL7C
662	BCL7B
663	H2AC25
664	PRDM6
665	TRIP12
666	GTF3C4
667	LHX2
668	TADA2B
669	MYOCD
670	ACTR8
671	DDX23
672	H2AZ2
673	CDYL
674	CDY2A
675	MACROH2A1
676	CHD1L
677	CLOCK
678	CTR9
679	KDM4A
680	DCAF1
681	SART3
682	HDAC9
683	SETD1A
684	KMT2B
685	HDAC4
686	CDK1
687	SETDB1
688	USP15
689	USP3
